# Supplementary material for: A Study on Risk Factors for Bovine Tuberculosis in the Disease-Free Regions of Italy
Source: Pathogens. 2026 Jun 15;15(6):636. doi: 10.3390/pathogens15060636 (PMC13304961; doi:10.3390/pathogens15060636)
Supplement: Supplementary file 1 [file pathogens-15-00636-s001.zip]

Archive with 1 entries (1 files):
- pathogens-4366694-supplementary.pdf
